# Supplementary material for: Hantavirus stability and inactivation
Source: PLoS Negl Trop Dis. 2026 Jul 2;20(7):e0013781. doi: 10.1371/journal.pntd.0013781 (PMC13354083; doi:10.1371/journal.pntd.0013781)
Supplement: S1 Table — Data tables with absolute or normalised virus titres that each graph is based on. (XLSX) [file pntd.0013781.s001.xlsx]

## Sheet: Figure 1
Fig 1B (PFU/ml)	dpi	5% virus collection			100% virus collection
	1	0	0	0	0	0	0
	3	50	0	0	0	0	0
	5	3500	6000	4000	1000	1500	2000
	7	60000	75000	55000	30000	65000	5000
	10	800000	750000	900000	950000	550000	1150000
	14	200000	150000	50000	200000	150000	150000
	21	30000	50000	65000	35000	30000	75000

## Sheet: Figure 2
Fig 2A (normalised viral titres)	Control	300 mJ/cm2	1500 mJ/cm2	4500 mJ/cm2
	90	19	2	0.9
	190	14	1.7	0.5
	130	13	1.7	0.7
Fig 2B (normalised viral titres)	Control	Freeze-thaw Cycle (1x)
	100	68.4
	100	56
	100	88
Fig 2C (normalised viral titres)	Control	42°C	50°C	56°C	60°C
	117.073	100	41.4634	0.0024	0
	112.195	97.561	31.7073	0	0
	70.7317	21.9512	34.1463	0	0
Fig 2D (normalised viral titres)	Control	0.5 min	1 min	5 min	15 min
	117.073	0.0976	0.0049	0	0
	112.195	0.1951	0	0	0
	70.7317	0.122	0.0049	0	0
Fig 2E (normalised viral titres)	dpi	37°C			21°C			4°C
	0	107.143	96.4286	96.4286	92.5532	105.319	102.128	101.887	84.9057	113.207
	1	3.5714	5	10.7143	63.8298	98.9362
	2	1.7857	11.4286	0.7143
	5	0.0714	0	0.6071
	7	1.0714	0.3571	0.1429	41.4894	63.8298	38.2979
	10	0.0036	0.0214	0.025
	14	0	0	0	12.766	11.8085	12.1277
	21	0	0	0	8.2979	11.4894	7.6596
	28				7.6596	6.7021	5.1064
	35				4.4681	5.4255	6.383
	42				3.8298	7.3404	4.4681
	63							96.6102	91.5254
Fig 2F (normalised viral titres)	dpi	37°C			21°C			4°C
	Control	89.5522	120.895	89.5522	130.851	70.2128	98.9362	75	126.923	98.0769
	0	4.9254	3.5821	5.3731	31.9149	44.6809	31.9149	28.8462	28.8462	8.6538
	0.25	0	0	0	0.0957	0.1277	0.4468
	1	0	0	0	0.0064	0	0	4.0385	1.7308	2.3077
	2	0	0	0	0	0	0
	3	0	0	0	0	0.0096	0.016	0.0577	0	0.1154
	5	0	0	0	0.0032	0	0
	7	0	0	0	0	0	0	0.2596	0.375	0.4327
	14							0	0	0.0865
	21							0	0	0
	35							0	0	0
	49							0	0	0
	65							0	0	0

## Sheet: Figure 3
Fig 3A (normalised viral titres)	Control	20% ethanol	40% ethanol
	87.5	87.5	0
	87.5	137.5	0
	125	75	0
Fig 3B (normalised viral titres)	Control	1% formaldehyde
	87.5	0
	87.5	0
	125	0
Fig 3C (normalised viral titres)	Control	1% SDS	0.5% NP-40	1% Triton X-100	0.1% Triton X-100
	113.513	0	0	0	0.1622
	113.513	0	0	0	1.3784
	72.973	0	0	0	0.1622
	86	0.014	0	0	0
	100	0.014	0	0	0
	114	0	0	0	0
Fig 3D (normalised viral titres)	Control	TRI Reagent	Viral RNA Buffer	AVL Buffer	High Pure Binding Buffer
	76.3158	0	0	0	0
	136.842	0	0	0	0
	86.8421	0	0	0	0

## Sheet: Figure 4
Fig 4A (normalised viral titres)	Control	1% formaldehyde
	106.78	0
	111.86	0
	81.36	0
Fig 4B (normalised viral titres)	Control	8M Urea	1% SDS	0.5% NP-40	1% Triton X-100
	106.78	0	8.14	0	1.53
	111.86	16.27	25.42	0	1.17
	81.36	9.66	5.08	0	0.51
Fig 4C (normalised viral titres)	Control	TRI Reagent	RNA Lysis Buffer	RLT Buffer
	90	0	0	0
	90	0	0	0
	120	0	0	0

## Sheet: Figure 5
Fig 5A (normalised viral titres)	HTNV Control	HTNV dehydrated	ANDV Control	ANDV dehyrated
	92.8571	50	100	19.5652
	114.286	21.4286	95.6522	36.9565
	92.8571		104.348	50
Fig 5B (normalised viral titres)	HTNV Control	HTNV freeze-thaw	ANDV Control	ANDV freeze-thaw
	86.3636	95.4545	126.316	63.1579
	95.4545	95.4545	78.9474	63.1579
	118.182	81.8182	94.7368	63.1579
Fig 5C (normalised viral titres)	HTNV Control	HTNV 60°C	ANDV Control	ANDV 60°C
	100	0	114.97	0
	100	0	95.2096	0
	100	0	89.8204	0
Fig 5D (normalised viral titres)	ANDV Control	1% formaldehyde	1% SDS	0.5% NP-40	0.1% Triton X-100	AVL Buffer	Viral RNA Buffer
	150	0	0	0	0	0	0
	37.5	0	0	0	0	0	0
	112.5	0	0	0	0	0	0
Fig 5E (normalised viral titres)	HTNV Control	1% formaldehyde	1% SDS	0.5% NP-40	0.1% Triton X-100	AVL Buffer	Viral RNA Buffer
	136.364	0	0	0	0	0	0
	100	0	0	0	0	0	0
	63.6364	0	0	0	0	0	0
Fig 5F (normalised viral titres)	ANDV Control	1% formaldehyde	RNA Lysis Buffer	RLT Buffer	1% SDS	0.5% NP-40	1% Triton X-100	8 M Urea
	170.27	0	0	0	105.405	0	0.7297	0
	56.7568	0	0	0	2.4324	0	0	0
	72.973	0	0	0	24.3243	0	0	0
Fig 5G (normalised viral titres)	HTNV Control	1% formaldehyde	RNA Lysis Buffer	RLT Buffer	1% SDS	0.5% NP-40	1% Triton X-100	8 M Urea
	27.2727	0	0	0	0.1818	0	0	0.0909
	181.818	0	0	0	27.2727	0	0	3.6364
	90.9091	0	0	0	18.1818	0	0	0
